# Supplementary material for: Knocking out the Vitamin D Receptor Enhances Malignancy and Decreases Responsiveness to Vitamin D3 Hydroxyderivatives in Human Melanoma Cells
Source: Cancers (Basel). 2021 Jun 22;13(13):3111. doi: 10.3390/cancers13133111 (PMC8269360; doi:10.3390/cancers13133111)
Supplement: Supplementary file 1 [file cancers-13-03111-s001.zip]

Archive with 1 entries (1 files):
- cancers-1238975-supplementary.pdf
